# Supplementary material for: Phosphonium Salt-Functionalized β-Cyclodextrin Film for Ultrasensitive and Selective Electrochemical Impedance Spectroscopy Detection of Perchlorate in Drinking Water
Source: Polymers (Basel). 2025 Jul 15;17(14):1937. doi: 10.3390/polym17141937 (PMC12299713; doi:10.3390/polym17141937)
Supplement: Supplementary file 1 [file polymers-17-01937-s001.zip]

Archive with 1 entries (1 files):
- polymers-3674472-supplementary.pdf
